# Supplementary material for: Clinically Relevant Escherichia coli Isolates from Process Waters and Wastewater of Poultry and Pig Slaughterhouses in Germany
Source: Microorganisms. 2021 Mar 28;9(4):698. doi: 10.3390/microorganisms9040698 (PMC8066038; doi:10.3390/microorganisms9040698)
Supplement: Supplementary file 1 [file microorganisms-09-00698-s001.zip]

Archive with 3 entries (2 files):
- microorganisms-1156761-suppl-for conversion/
- microorganisms-1156761-suppl-for conversion/Supplementary Material, Tables S1-S3.pdf
- microorganisms-1156761-suppl-for conversion/Table S4.xlsx
