# Supplementary material for: Clinically Relevant Escherichia coli Isolates from Process Waters and Wastewater of Poultry and Pig Slaughterhouses in Germany
Source: Microorganisms. 2021 Mar 28;9(4):698. doi: 10.3390/microorganisms9040698 (PMC8066038; doi:10.3390/microorganisms9040698)
Supplement: Supplementary file 1 [file microorganisms-09-00698-s001.zip › microorganisms-1156761-suppl-for conversion/Table S4.xlsx]

## Sheet: E. coli
	Table S4: Isolation sites of the individual isolates and their accession numbers.
Sample	Sampling site	Ubo Sample ID	Species	Strain/Isolate designation	Accesssion Number
	Poultry slaughterhouses
20-MO00049-0	Scalding water	LWGS-1/3-05	Escherichia coli	20-MO00049-0	SAMN18128787
20-MO00044-0	Inflow in-house WWTP	LWGS-1/5-27	Escherichia coli	20-MO00044-0	SAMN18128783
20-MO00027-0	Inflow in-house WWTP	LWGS-1/5-61	Escherichia coli	20-MO00027-0	SAMN18128770
20-MO00045-0	Outflow in-house WWTP	LWGS-1/6-10	Escherichia coli	20-MO00045-0	SAMN18128784
20-MO00023-0	Outflow in-house WWTP	LWGS-1/6-20	Escherichia coli	20-MO00023-0	SAMN18128766
20-MO00028-0	Outflow in-house WWTP	LWGS-1/6-21	Escherichia coli	20-MO00028-0	SAMN18128771
20-MO00029-0	Outflow in-house WWTP	LWGS-1/6-22	Escherichia coli	20-MO00029-0	SAMN18128772
20-MO00052-0	Wastewater from Stunning Facilities	LWGS-1/7-27	Escherichia coli	20-MO00052-0	SAMN18128790
20-MO00025-0	Wastewater from Stunning Facilities	LWGS-1/7-31	Escherichia coli	20-MO00025-0	SAMN18128768
20-MO00026-0	Wastewater from Stunning Facilities	LWGS-1/7-32	Escherichia coli	20-MO00026-0	SAMN18128769
20-MO00050-0	Wastewater from Eviscerators	LWGS-1/8-08	Escherichia coli	20-MO00050-0	SAMN18128788
20-MO00046-0	Wastewater from Eviscerators	LWGS-1/8-22	Escherichia coli	20-MO00046-0	SAMN18128785
20-MO00024-0	Wastewater from Eviscerators	LWGS-1/8-45	Escherichia coli	20-MO00024-0	SAMN18128767
20-MO00047-0	Aggregate Wastewater from Production Facilities	LWGS-1/9-07	Escherichia coli	20-MO00047-0	SAMN18128786
20-MO00043-0	Aggregate Wastewater from Production Facilities	LWGS-1/9-10	Escherichia coli	20-MO00043-0	SAMN18128782
20-MO00036-0	Aggregate Wastewater from Production Facilities	LWGS-1/9-51	Escherichia coli	20-MO00036-0	SAMN18128775
20-MO00058-0	Wastewater from Transport Trucks	LWGS-4/1-02	Escherichia coli	20-MO00058-0	SAMN18128794
20-MO00075-0	Wastewater from Transport Trucks	LWGS-4/1-05	Escherichia coli	20-MO00075-0	SAMN18128809
20-MO00082-0	Wastewater from Poultry Transport Cages	LWGS-4/2-15	Escherichia coli	20-MO00082-0	SAMN18128816
20-MO00074-0	Wastewater from Poultry Transport Cages	LWGS-4/2-16A	Escherichia coli	20-MO00074-0	SAMN18128808
20-MO00081-0	Wastewater from Poultry Transport Cages	LWGS-4/2-30	Escherichia coli	20-MO00081-0	SAMN18128815
20-MO00076-0	Scalding water	LWGS-4/3-10	Escherichia coli	20-MO00076-0	SAMN18128810
20-MO00031-0	Inflow in-house WWTP	LWGS-4/5-32	Escherichia coli	20-MO00031-0	SAMN18128773
20-MO00006-0	Inflow in-house WWTP	LWGS-4/5-37A	Escherichia coli	20-MO00006-0	SAMN18128749
20-MO00034-0	Inflow in-house WWTP	LWGS-4/5-53	Escherichia coli	20-MO00034-0	SAMN18128774
20-MO00059-0	Outflow in-house WWTP	LWGS-4/6-08	Escherichia coli	20-MO00059-0	SAMN18128795
20-MO00060-0	Outflow in-house WWTP	LWGS-4/6-09A	Escherichia coli	20-MO00060-0	SAMN18128796
20-MO00063-0	Outflow in-house WWTP	LWGS-4/6-38	Escherichia coli	20-MO00063-0	SAMN18128799
20-MO00051-0	Wastewater from Stunning Facilities	LWGS-4/7-09	Escherichia coli	20-MO00051-0	SAMN18128789
20-MO00080-0	Wastewater from Stunning Facilities	LWGS-4/7-20	Escherichia coli	20-MO00080-0	SAMN18128814
20-MO00079-0	Wastewater from Stunning Facilities	LWGS-4/7-21	Escherichia coli	20-MO00079-0	SAMN18128813
20-MO00062-0	Wastewater from Stunning Facilities	LWGS-4/7-37	Escherichia coli	20-MO00062-0	SAMN18128798
20-MO00061-0	Wastewater from Eviscerators	LWGS-4/8-10	Escherichia coli	20-MO00061-0	SAMN18128797
20-MO00078-0	Wastewater from Eviscerators	LWGS-4/8-17	Escherichia coli	20-MO00078-0	SAMN18128812
20-MO00077-0	Wastewater from Eviscerators	LWGS-4/8-18	Escherichia coli	20-MO00077-0	SAMN18128811
	Pig slaughterhouses
20-MO00055-0	Inflow chemical-physical WWTP	LWSS-3/1-24	Escherichia coli	20-MO00055-0	SAMN18128792
20-MO00066-0	Inflow chemical-physical WWTP	LWSS-3/1-47	Escherichia coli	20-MO00066-0	SAMN18128802
20-MO00042-0	Inflow biological WWTP	LWSS-3/2-06	Escherichia coli	20-MO00042-0	SAMN18128781
20-MO00041-0	Inflow biological WWTP	LWSS-3/2-09	Escherichia coli	20-MO00041-0	SAMN18128780
20-MO00064-0	Inflow biological WWTP	LWSS-3/2-41	Escherichia coli	20-MO00064-0	SAMN18128800
20-MO00067-0	Inflow biological WWTP	LWSS-3/2-51	Escherichia coli	20-MO00067-0	SAMN18128803
20-MO00022-0	Outflow biological WWTP	LWSS-3/3-10	Escherichia coli	20-MO00022-0	SAMN18128765
20-MO00056-0	Outflow biological WWTP	LWSS-3/3-23	Escherichia coli	20-MO00056-0	SAMN18128793
20-MO00065-0	Outflow biological WWTP	LWSS-3/3-36	Escherichia coli	20-MO00065-0	SAMN18128801
20-MO00040-0	Inflow chemical-physical WWTP	LWSS-3/4-03	Escherichia coli	20-MO00040-0	SAMN18128779
20-MO00068-0	Inflow chemical-physical WWTP	LWSS-3/4-17	Escherichia coli	20-MO00068-0	SAMN18128804
20-MO00071-0	Wastewater from Transport Trucks	LWSS-3/5-33	Escherichia coli	20-MO00071-0	SAMN18128806
20-MO00039-0	Wastewater from Holding Pens	LWSS-3/6-06	Escherichia coli	20-MO00039-0	SAMN18128778
20-MO00054-0	Wastewater from Holding Pens	LWSS-3/6-10	Escherichia coli	20-MO00054-0	SAMN18128791
20-MO00072-0	Wastewater from Holding Pens	LWSS-3/6-41	Escherichia coli	20-MO00072-0	SAMN18128807
20-MO00070-0	Wastewater from Producing Facility	LWSS-3/9-28	Escherichia coli	20-MO00070-0	SAMN18128805
20-MO00038-0	Inflow biological WWTP	LWSS-5/1-09	Escherichia coli	20-MO00038-0	SAMN18128777
20-MO00012-0	Inflow biological WWTP	LWSS-5/1-11	Escherichia coli	20-MO00012-0	SAMN18128755
20-MO00007-0	Inflow biological WWTP	LWSS-5/1-22	Escherichia coli	20-MO00007-0	SAMN18128750
20-MO00014-0	Inflow biological WWTP	LWSS-5/1-27	Escherichia coli	20-MO00014-0	SAMN18128757
20-MO00020-0	Inflow biological WWTP	LWSS-5/1-41A	Escherichia coli	20-MO00020-0	SAMN18128763
20-MO00011-0	Outflow biological WWTP	LWSS-5/2-19	Escherichia coli	20-MO00011-0	SAMN18128754
20-MO00010-0	Outflow biological WWTP	LWSS-5/2-29	Escherichia coli	20-MO00010-0	SAMN18128753
20-MO00021-0	Outflow biological WWTP	LWSS-5/2-48	Escherichia coli	20-MO00021-0	SAMN18128764
20-MO00083-0	Wastewater from Transport Trucks	LWSS-5/3-02	Escherichia coli	20-MO00083-0	SAMN18128817
20-MO00015-0	Wastewater from Transport Trucks	LWSS-5/3-20	Escherichia coli	20-MO00015-0	SAMN18128758
20-MO00017-0	Wastewater from Transport Trucks	LWSS-5/3-32	Escherichia coli	20-MO00017-0	SAMN18128760
20-MO00084-0	Scalding Water	LWSS-5/5-02	Escherichia coli	20-MO00084-0	SAMN18128818
20-MO00037-0	Scalding Water	LWSS-5/5-41	Escherichia coli	20-MO00037-0	SAMN18128776
20-MO00019-0	Scalding Water	LWSS-5/5-52	Escherichia coli	20-MO00019-0	SAMN18128762
20-MO00085-0	Wastewater from Producing Facility	LWSS-5/6-03	Escherichia coli	20-MO00085-0	SAMN18128819
20-MO00008-0	Wastewater from Producing Facility	LWSS-5/6-12	Escherichia coli	20-MO00008-0	SAMN18128751
20-MO00009-0	Wastewater from Producing Facility	LWSS-5/6-15	Escherichia coli	20-MO00009-0	SAMN18128752
20-MO00013-0	Wastewater from Producing Facility	LWSS-5/6-28	Escherichia coli	20-MO00013-0	SAMN18128756
20-MO00016-0	Wastewater from Producing Facility	LWSS-5/6-46	Escherichia coli	20-MO00016-0	SAMN18128759
20-MO00018-0	Wastewater from Producing Facility	LWSS-5/6-63	Escherichia coli	20-MO00018-0	SAMN18128761
